# Supplementary material for: Quantitative analysis of macroscopic solute transport in the murine brain
Source: Fluids Barriers CNS. 2021 Dec 7;18:55. doi: 10.1186/s12987-021-00290-z (PMC8650464; doi:10.1186/s12987-021-00290-z)
Supplement: Supplementary file 1 — Additional file 1: 3D animations of concentration data and representative simulation. [file 12987_2021_290_MOESM1_ESM.zip]

Archive with 2 entries (2 files):
- FBCNS_FigS1.pptx
- FBCNS_FigS3.pptx
